# Supplementary material for: Hypoglycemic Potential of Aqueous Extract of Moringa oleifera Leaf and In Vivo GC-MS Metabolomics
Source: Front Pharmacol. 2017 Sep 12;8:577. doi: 10.3389/fphar.2017.00577 (PMC5601078; doi:10.3389/fphar.2017.00577)
Supplement: TABLE S1 — List of polar metabolites identified by GC-MS analysis. [file Data_Sheet_1.XLSX]

## Sheet: Supplementary Table 1
GC-MS analysis of Polar metabolites
ME denotes Mother extract whereas CB denotes metabolites from blood sample
1, 2, 4, 8, 12 h metabolites found in different time intervals in blood after oral administration of aqueus extract at a dose of 100 mg/kg
Metabolite name as per NIST library match (36-80%)	Metabolite	Rt	ME	CB	1 h	2 h	4 h	8 h	12 h
Thiazolo [4,5 -] qinoline	P1	19.381	+	-	-	-	-	-	-
Benzene, 1,2-dimethoxy-4-(2-propenyl)	P2	20.663	+	-	-	-	-	-	-
3,4-Dimethoxybenzylamine	P3	20.844	+	-	-	-	-	-	-
Butanoic acid, 2,2-dimethyl methyl ester	P4	21.75	-	-	-	-	-	+	-
Methanimidamide	P5	23.118	-	-	+	-	-	-	-
Benzo [b] dioxan	P6	23.866	+	-	-	-	-	-	-
9-Amino-10,10-dimethyl-9,10-dihydro-10-sila-2-azanthracene	P7	23.961	-	-	+	-	-	-	-
3,4,5-trimethoxy-1-Indolinecarboxaldehyde	P8	24.308	+	-	-	+	-	-	+
9H-Cyclopenta[a]pyrene	P9	24.462	-	-	-	-	-	-	+
9-Amino-10,10-dimethyl-9,10-dihydro-10-sila-2-azanthracene	P10	24.628	-	-	-	-	-	+	-
5-methyl-4-(1-naphthyl)-2-thiazolamine	P11	24.742	-	-	+	+	+	-	-
Proline, N-(trifluoroacetyl) ethyl ester	P12	25.153	-	-	-	-	+	-	-
Benzenethamine	P13	25.227	-	-	+	+	+	+	-
1,3,5-trimethoxy-3,5-Dimethoxybenzyl alcohol	P14	25.534	-	-	+	-	-	-	-
Benzenemethanol	P15	25.547	-	-	-	-	-	-	+
Benzenemethanol	P16	25.563	-	-	-	+	-	-	-
5,6-Dimethyl-4-phenyl-3-cyanopyramidine-2-(1H)-thione	P17	25.677	+	-	+	+	+	+	+
9H-Cyclopenta[a]pyrene	P18	25.766	+	-	-	-	+	-	-
9-Amino-10,10-dimethyl-9,10-dihydro-10-sila-2-azanthracene	P19	26.202	+	-	-	-	-	-	-
5-methyl-4-(1-naphthyl)-2-thiazolamine	P20	26.303	+	-	-	-	-	-	-
Benzenemethanol	P21	26.579	+	-	+	+	+	+	+
Alpha-(1-aminoethyl)	P22	27.332	+	-	-	-	-	-	-
1,3,5-trimethoxybenzene methanol	P23	28.502	+	-	-	-	-	-	-
3,4-Dihydroxy-5-methoxybenzaldehyde	P24	28.622	+	-	-	-	-	-	-
3,5-Dimethoxybenzyl alcohol	P25	28.702	-	-	+	-	-	-	-
1-(1-Hydroxybutyl)-2,5-dimethoxybenzene	P26	28.744	+	-	-	-	-	-	-
1-(1-Hydroxybutyl)-2,5-dimethoxybenzene	P27	28.878	+	-	-	-	-	-	-
2,5-Dimethoxy benzene	P28	29.176	-	-	-	-	+	-	+
1-(1-Hydroxybutyl)-2,5-dimethoxybenzene	P29	30.484	+	-	-	-	-	-	-
1-(1-Hydroxybutyl)-2,5-dimethoxybenzene	P30	31.01	+	-	-	-	-	-	-
3 (2H)-Benzofuranone	P31	31.398	+	-	-	-	-	-	-
1-(2,5-Dimethoxyphenyl)-propanol benzeneacetamide	P32	32.35	+	-	-	-	-	-	-
1-propanone	P33	32.701	+	-	-	-	-	-	-
Butylphosphonic acid	P34	33.197	+	-	-	-	-	-	-
2-butyl-9-[3-Hydroxypropyl]hypoxanthine	P35	33.309	-	-	-	+	-	-	+
2-hydroxy-4-diethylamino, hydrazone	P36	33.657	+	-	-	-	-	-	-
5,7-Dimethyl-1,3-diazaadamantan-6-one Hydrazone	P37	34.471	-	-	-	+	-	-	+
1H-Indole, 5-methyl	P38	34.753	+	-	-	-	-	-	-
Quinoline,1,2,3,4-tetrahydro-1-((2-phenylcyclopropyl)sulfonyl)	P39	34.915	+	-	-	-	-	-	-
4-Phenanthrenol	P40	35.326	-	-	-	-	-	-	+
Ethene-1,1,2-tricarbonitrile	P41	36.305	+	-	-	-	-	-	-
Glycyl-L-tryptophylglycine	P42	36.459	+	-	-	-	-	-	-
Pentane-2,4-dione	P43	36.563	+	-	-	-	-	-	-
2-Hydroxy-4-isopropyl-7-methoxytropone	P44	36.875	+	-	-	-	-	-	-
3-n-Propyl-adamantol	P45	37.112	+	-	-	-	-	-	-
N-(4-Methoxyphenyl)-2-hydroxyiminoacetamide	P46	37.238	+	-	-	-	-	-	+
5-[3,4-Dimethoxybenzylidine]rhodanine anthracene	P47	37.418	+	-	-	-	-	-	-
Carbazole	P48	37.537	-	-	+	+	+	+	-
5-[3,4-Dimethoxybenzylidine]rhodanine	P49	37.609	-	+	-	-	-	-	-
5-[3,4-Dimethoxybenzylidine] rhodanine	P50	37.615	+	-	-	-	-	-	-
4-(4-Butoxybenzylidenehydrazino)-2-methyl-6-morpolinopyrimidine	P51	37.733	+	-	+	+	+	+	-
Nonamide	P52	37.884	+	-	-	-	-	-	+
2-Bromo-4,5-dimethoxycinnamic acid	P53	38.31	-	-	-	-	-	-	+
As-Triazine	P54	38.416	+	-	-	-	-	-	-
2,4,6-triisopropylphenylphosphine	P55	38.562	+	-	-	-	-	-	-
4-Acetylaminophthalic acid	P56	39.361	+	-	+	-	-	+	-
Anthracene	P57	39.54	+	-	-	-	-	-	-
5,6,11,12-Tetrahydrodibenz (b, f) azocine	P58	40.647	+	-	-	-	-	-	-
2-[4-Cyclohexylbutanoylamino]-3-chloro-1,4-naphthoquinone carbazole	P59	40.863	+	-	-	+	-	-	-
Benzeneacetic acid	P60	41.115	+	-	-	-	-	-	-
Bisphenol	P61	41.348	+	-	-	-	-	-	-
Urea Anthracene	P62	41.718	+	-	-	-	-	-	-
Total	62		43	1	11	10	9	8	12

## Sheet: Supplementary Table 2
GC-MS analysis of lipophillic metabolites
ME denotes Mother extract whereas CB denotes metabolites from blood sample
1, 2, 4, 8, 12 h metabolites found in different time intervals in blood after oral administration of aqueus extract at a dose of 100 mg/kg
Metabolite name as per NIST library match (32-80%)	Metabolite	Rt	ME	CB	1 h	2 h	4 h	8 h	12 h
Ethanamine	L1	4.123	+	-	-	-	-	-	-
Silanamine	L2	4.505	+	-	-	-	-	+	-
Phenyl alanine	L3	4.84	-	-		-	-	+	-
Propanoic acid	L4	5.001	+	-	+	-	+	+	-
Chloro (3-chloropropyl)dimethyl	L5	5.315	+	-	-	+	-	-	-
Butanoic acid	L6	5.419	+	-	-	-	+	+	-
Silane	L7	5.654	-	-	+	-	-	-	-
Piperidine	L8	5.716	-	-	-	-	-	+	-
Pentanoic acid	L9	5.784	+	-	-	-	+	-	+
2-pyrrolidinone	L10	5.902	-	-	-	-	-	+	-
Alpha phellandrene	L11	6.105	-	-	+	-	-	-	-
Silane	L12	6.193	-	-	+	-	-	-	-
1,5-Dihydro-4H-furo thiazine-2,7-dione	L13	6.3	+	-	-	+	+	-	-
2-Chlorobutyramide	L14	6.346	-	-	+	-	-	-	-
Silanamine	L15	6.49	-	-	+	-	-	+	-
Allylcholorodimethyl	L16	6.612	-	-	+	-	-	-	-
Xylopyranoside	L17	6.888	-	-	+	-	-	-	-
Octamethyl borate	L18	6.921	-	-	-	+	+	-	-
Propanedioic acid	L19	7.021	-	-	+	-	-		-
Octamethyl borate	L20	7.076	-	-	+	-	-	+	-
4-Hydroxypyridine	L21	8.04	-	-	+	-	-	-	-
Methyl silane	L22	8.307	+	-	-	-	-	+	-
Trimethylphenoxy silane	L23	8.311	+	-	+	-	-	-	-
3,7-Dioxa-2,8-disilanonane	L24	8.596	-	-	+	-	-	-	-
Propanoic acid	L25	8.805	+	-	-	-	-	-	-
2-Nitrophenyl selenocyanate	L26	8.855	-	-	-	+	-	-	-
Hexanoic acid	L27	8.9	+	-	+	-	-	-	-
Propanoic acid	L28	8.931	-	-	-	-	-	+	-
Benzoic acid	L29	13.393	+	-	+	-	-	-	-
Uric acid	L30	13.504	+	-	-	+	-	-	-
Trimethyl phosphate	L31	14.463	+	-	-	-	-	-	-
Benzeneacetic acid	L32	14.764	+	-	-	-		-	-
2-Aminocaprylic acid	L33	18.396	-	-	+	-	-	+	-
Heneicosane	L34	19.543	+	-	+	-	-	-	-
Pentadecane	L35	19.675	-	-	+	-	-	-	-
2-Methoxymandelic acid	L36	20.483	-	-	-	+	+	+	-
Phenylpropanolamine	L37	20.746	-	-	-	+	-	-	-
N-Methyl-2-(2-hydroxyphenyl) ethylamine	L38	22.615	+	-	-	+	+	-	+
9H-Cyclopenta pyrine	L39	23.932	-	-	-	-	-	-	+
9H-Cyclopenta pyrine	L40	24.688	-	-	-	-	-	-	+
9H-Pyrrolo quinoline-9-one	L41	24.755	+	-	-	-	+	-	-
9H-Cyclopenta pyrine	L42	24.765	-	-	-	-	-	+	+
9H-Pyrrolo quinoline-9-one	L43	24.824	+	-	-	+	+	-	-
Phosphonic acid	L44	25.008	-	-	-	+	+	-	-
2,5-Dimethoxymandellic acid	L45	25.193	-	-	-	+	-	-	-
Ethyl-1-thiobeta d-glucopyranoside	L46	25.424	-	-	-	-	-	-	+
Cyclopropanecarboxylic acid	L47	25.677	+	-		+	+	-	+
Cathinone	L48	25.725	-	-	+	-	-	-	-
Cyclopropanecarboxylic acid	L49	25.739	-	-	-	-	-	+	+
1,3 - Isoquinolinedione	L50	26.162	+	-	-	+	+	-	+
1,3 (1H, 4H) - Isoquinolinedione	L51	26.209	-	-	+	-	-	-	-
Phenylpropanolamine	L52	26.221	-	-	-	-	-	+	-
p-Methoxyamphetamine	L53	26.311	-	-	-	-	-	-	+
Methoxyamphetamine	L54	26.449	+	-	-	+	+	-	+
1-Alanine	L55	26.474	-	-	+	-	-	+	-
Tetradecanoic acid	L56	26.628	+	-	+	+	+	+	+
Silanamine	L57	26.79	-	-	-	-	-	-	+
Phenylpropanolamine	L58	26.914	-	-	+	-	-	+	-
Metoprolol	L59	27.716	+	-	-	+	+	-	+
Pentanoic acid	L60	28.469	-	-	-	-	-	+	-
Imidazole (1,2) pyridine	L61	28.549	+	-	-	-	-	-	-
3,4-Dimethoxymandelic acid	L62	29.006	-	-	+	+	+	+	-
D-Norleucine	L63	29.104	+	-	-	+	-	-	-
2-Ethyl-5-(3-hydroxybenzylideneamon)	L64	29.18	+	-	-	+	-	-	-
Ethyl 4-chloro-5-methylpyrazole-3-carboxylate	L65	29.433	+	-	-	+	-	-	-
9,10-Anthracenedione	L66	29.646	+	-	-	-	-	-	-
3,5-Diethoxymandelic acid	L67	29.762	-	-	+	-	-	-	-
L-Leucine	L68	30.21	+	-	-	-	-	-	-
Anthracene	L69	31.671	-	-	+	-	-	-	-
1H-Pyrazolobis thiolium	L70	32.217	+	-	-	-	-	-	-
3,4-Dimethoxymandelic acid	L71	34.017	+	-	-	-	-	-	-
2-Pyrrol3-[4-(2-chloro-phenyl) piperazine-1-yl]-propylmorpho-benzo[de]isoquinoline	L72	36.173	+	-	-	-	-	-	-
Deoxyinosine	L73	36.48	+	-	-	-	-	-	-
Isoindole-1-one	L74	36.586	+	-	-	-	-	-	-
Tyramine benzamide	L75	36.743	+	-	-	-	-	-	-
5-Methylthiazoline-2-resorcinol	L76	37.403	+	-	-	+	+	-	-
Demecolcine	L77	37.414	-	-	+	-	-	-	-
Bezo[h] quinoline	L78	37.74	+	-	-	-	-	-	-
2-Cholesterol	L79	37.787	-	-	-	+	-	-	-
Tyramine carbazole	L80	39.586	-	-	+	-	-	-	-
Carbazole	L81	40.415	+	-	+	+	+	+	+
5,10,15,20 tetra(isopropyl)chlorin	L82	40.655	-	-	-	+	-	-	-
Tyramine	L83	41.577	+	-	-	+	-	-	-
1,3,5-Triazin-2-amine	L84	42.517	-	-	+	-	-	-	-
Total	84		40		30	25	18	21	15
